# Supplementary material for: Adverse drug events (ADEs) risk signal mining related to eculizumab based on the FARES database
Source: Front Pharmacol. 2025 Jan 9;15:1440907. doi: 10.3389/fphar.2024.1440907 (PMC11754194; doi:10.3389/fphar.2024.1440907)
Supplement: Supplementary file 1 [file Table2.xlsx]

## Sheet: Sheet1
SOC name	SOC codes	Preferred terms (PTs)	PT codes	Case numbers	ROR(95%Cl)	PRR	χ2	IC(IC025)	EBGM(EBGM05)
General disorders and administration site conditions	10018065	Fatigue	10016256	5146	2.85(2.77-2.93)	2.78	5909.34	1.47(1.43)	2.77(2.69)
Investigations	10022891	Haemoglobin decreased	10018884	3744	16.42(15.88-16.97)	16.02	50351.3	3.94(3.88)	15.32(14.82)
General disorders and administration site conditions	10018065	Pyrexia	10037660	2243	2.78(2.67-2.9)	2.76	2500.89	1.45(1.39)	2.74(2.63)
Blood and lymphatic system disorders	10005329	Haemolysis	10018910	1767	137.19(129.75-145.05)	135.54	166768	6.59(6.43)	96.07(90.86)
Investigations	10022891	Platelet count decreased	10035528	1739	7.13(6.79-7.48)	7.05	8860.01	2.79(2.72)	6.93(6.6)
Injury, poisoning and procedural complications	10022117	Inappropriate schedule of product administration	10081572	1569	2.86(2.72-3)	2.84	1857.05	1.5(1.42)	2.82(2.68)
Investigations	10022891	Blood lactate dehydrogenase increased	10005630	1548	51.36(48.67-54.2)	50.83	65442.3	5.46(5.34)	44.11(41.8)
Gastrointestinal disorders	10017947	Abdominal pain	10000081	1466	2.69(2.55-2.83)	2.67	1528.15	1.41(1.33)	2.66(2.53)
Surgical and medical procedures	10042613	Hospitalisation	10054112	1335	3.96(3.75-4.18)	3.93	2886.06	1.96(1.88)	3.89(3.69)
Musculoskeletal and connective tissue disorders	10028395	Back pain	10003988	1276	2.27(2.15-2.4)	2.26	895.8	1.17(1.09)	2.25(2.13)
Infections and infestations	10021881	Nasopharyngitis	10028810	1240	2.89(2.73-3.05)	2.87	1503.91	1.51(1.43)	2.86(2.7)
Injury, poisoning and procedural complications	10022117	Incorrect dose administered	10064355	1112	2.36(2.23-2.51)	2.35	861.5	1.23(1.14)	2.34(2.21)
Blood and lymphatic system disorders	10005329	Anaemia	10002034	991	2.16(2.03-2.3)	2.15	609.57	1.1(1.01)	2.15(2.01)
Investigations	10022891	Blood creatinine increased	10005483	968	6.47(6.07-6.9)	6.43	4360.09	2.66(2.56)	6.33(5.94)
Renal and urinary disorders	10038359	Chromaturia	10008796	902	16.92(15.82-18.09)	16.82	12770.1	4(3.88)	16.05(15)
General disorders and administration site conditions	10018065	Unevaluable event	10062355	776	4(3.73-4.3)	3.99	1716.77	1.98(1.87)	3.95(3.68)
Infections and infestations	10021881	Infection	10021789	738	2.24(2.09-2.41)	2.24	503.09	1.16(1.05)	2.23(2.07)
Surgical and medical procedures	10042613	Transfusion	10066152	731	28.96(26.85-31.24)	28.82	18042.7	4.73(4.57)	26.56(24.63)
Renal and urinary disorders	10038359	Haemoglobinuria	10018906	721	799.13(697.94-915)	795.2	166455	7.86(7.32)	232.15(202.75)
Renal and urinary disorders	10038359	Renal impairment	10062237	679	3.49(3.23-3.76)	3.48	1186.08	1.79(1.67)	3.45(3.2)
Infections and infestations	10021881	Sepsis	10040047	640	2.41(2.23-2.61)	2.41	523.53	1.26(1.14)	2.4(2.22)
Gastrointestinal disorders	10017947	Dysphagia	10013950	629	2.71(2.51-2.93)	2.7	671.33	1.43(1.31)	2.69(2.49)
Infections and infestations	10021881	Influenza	10022000	586	2.34(2.16-2.54)	2.34	444.97	1.22(1.09)	2.33(2.14)
Investigations	10022891	White blood cell count decreased	10047942	580	2.27(2.09-2.46)	2.27	408.25	1.17(1.05)	2.26(2.08)
Investigations	10022891	Haematocrit decreased	10018838	568	13.22(12.16-14.38)	13.17	6144.17	3.67(3.51)	12.7(11.68)
Injury, poisoning and procedural complications	10022117	Exposure during pregnancy	10073513	554	2.59(2.38-2.82)	2.58	534.53	1.36(1.24)	2.57(2.37)
Blood and lymphatic system disorders	10005329	Thrombotic microangiopathy	10043645	544	27.96(25.61-30.52)	27.86	12980.6	4.69(4.49)	25.75(23.58)
Blood and lymphatic system disorders	10005329	Aplastic anaemia	10002967	495	47.39(43.13-52.09)	47.24	19572.6	5.37(5.12)	41.39(37.66)
Investigations	10022891	Haemoglobin abnormal	10018879	488	36.92(33.62-40.55)	36.8	15276	5.05(4.82)	33.17(30.21)
Investigations	10022891	Quality of life decreased	10067620	434	13.29(12.07-14.63)	13.26	4727.18	3.68(3.5)	12.78(11.61)
Investigations	10022891	Laboratory test abnormal	10023547	410	5.9(5.35-6.51)	5.89	1635.07	2.54(2.38)	5.8(5.26)
Vascular disorders	10047065	Poor venous access	10048737	408	18.56(16.79-20.51)	18.51	6395.46	4.13(3.93)	17.57(15.9)
Infections and infestations	10021881	Viral infection	10047461	397	5.41(4.9-5.97)	5.4	1399.77	2.41(2.25)	5.33(4.82)
Hepatobiliary disorders	10019805	Jaundice	10023126	385	6.14(5.55-6.79)	6.13	1621.87	2.59(2.43)	6.03(5.45)
Investigations	10022891	Red blood cell count decreased	10038153	376	5.64(5.09-6.25)	5.63	1407.47	2.47(2.31)	5.55(5.01)
Respiratory, thoracic and mediastinal disorders	10038738	Dyspnoea exertional	10013971	337	4.02(3.61-4.47)	4.01	752.68	1.99(1.82)	3.97(3.57)
Nervous system disorders	10029205	Myasthenia gravis	10028417	329	27.8(24.84-31.11)	27.74	7816.57	4.68(4.41)	25.64(22.91)
Infections and infestations	10021881	Upper respiratory tract infection	10046306	320	2.96(2.65-3.31)	2.96	411.16	1.56(1.39)	2.94(2.63)
Infections and infestations	10021881	Device related infection	10064687	311	7.55(6.75-8.45)	7.54	1724.76	2.89(2.69)	7.39(6.61)
Neoplasms benign, malignant and unspecified (incl cysts and polyps)	10029104	Myelodysplastic syndrome	10028533	290	8.46(7.53-9.51)	8.45	1856.17	3.05(2.84)	8.26(7.35)
Investigations	10022891	Blood bilirubin increased	10005364	288	4.78(4.26-5.37)	4.77	847.03	2.24(2.05)	4.72(4.2)
Investigations	10022891	Platelet count abnormal	10035526	268	20.13(17.8-22.78)	20.1	4582.25	4.25(3.97)	18.99(16.79)
Surgical and medical procedures	10042613	Dialysis	10061105	242	7.85(6.91-8.92)	7.84	1409.69	2.94(2.71)	7.68(6.76)
Investigations	10022891	Blood urine present	10018870	242	5.14(4.52-5.83)	5.13	792.46	2.34(2.13)	5.07(4.46)
General disorders and administration site conditions	10018065	Multiple organ dysfunction syndrome	10077361	242	2.32(2.04-2.63)	2.31	179.27	1.2(1.01)	2.3(2.03)
Renal and urinary disorders	10038359	Haematuria	10018867	238	2.83(2.49-3.21)	2.82	277.84	1.49(1.29)	2.81(2.47)
Investigations	10022891	Full blood count abnormal	10017412	237	3.55(3.13-4.04)	3.55	429.52	1.82(1.61)	3.52(3.1)
Infections and infestations	10021881	Lower respiratory tract infection	10024968	231	2.39(2.1-2.72)	2.39	185.73	1.25(1.05)	2.38(2.09)
Investigations	10022891	Blood creatinine abnormal	10005481	222	30.95(26.97-35.52)	30.91	5869.01	4.82(4.45)	28.32(24.68)
Hepatobiliary disorders	10019805	Cholelithiasis	10008629	216	2.77(2.43-3.17)	2.77	242.77	1.46(1.25)	2.76(2.41)
Investigations	10022891	Haptoglobin decreased	10019150	210	193.39(163.04-229.39)	193.12	25218.3	6.93(6.04)	121.71(102.61)
Investigations	10022891	Reticulocyte count increased	10038792	209	180.28(152.26-213.47)	180.03	23983.5	6.86(6)	116.39(98.3)
Investigations	10022891	Blood urea increased	10005851	201	5.39(4.68-6.19)	5.38	705.28	2.41(2.17)	5.31(4.62)
Renal and urinary disorders	10038359	Proteinuria	10037032	182	4.4(3.8-5.09)	4.39	470.43	2.12(1.88)	4.35(3.75)
Blood and lymphatic system disorders	10005329	Haemolytic uraemic syndrome	10018932	180	35.06(30.06-40.89)	35.02	5372.57	4.99(4.54)	31.72(27.2)
Blood and lymphatic system disorders	10005329	Extravascular haemolysis	10015871	175	907.92(680.71-1210.97)	906.83	41915.4	7.91(6.38)	240.78(180.52)
Pregnancy, puerperium and perinatal conditions	10036585	Pregnancy	10036556	174	3.88(3.34-4.51)	3.88	367.34	1.94(1.7)	3.84(3.31)
Metabolism and nutrition disorders	10027433	Hypervolaemia	10020919	172	3.45(2.97-4.02)	3.45	296.51	1.78(1.54)	3.43(2.95)
Surgical and medical procedures	10042613	Red blood cell transfusion	10087283	171	43.19(36.82-50.66)	43.14	6217.67	5.26(4.74)	38.22(32.59)
Investigations	10022891	Serum ferritin increased	10040250	167	14.13(12.1-16.5)	14.12	1951.13	3.76(3.43)	13.57(11.62)
Investigations	10022891	Body temperature increased	10005911	166	3.51(3.01-4.09)	3.51	294.45	1.8(1.55)	3.48(2.99)
Eye disorders	10015919	Diplopia	10013036	166	2.8(2.4-3.26)	2.79	189.71	1.47(1.23)	2.78(2.39)
Blood and lymphatic system disorders	10005329	Bone marrow failure	10065553	165	3.01(2.58-3.51)	3.01	219.45	1.58(1.34)	2.99(2.57)
Investigations	10022891	Blood lactate dehydrogenase abnormal	10005627	165	161.94(134.37-195.18)	161.76	17627.3	6.76(5.78)	108.5(90.02)
Infections and infestations	10021881	Gastroenteritis viral	10017918	164	3.94(3.37-4.59)	3.93	354.45	1.96(1.71)	3.9(3.34)
Metabolism and nutrition disorders	10027433	Iron overload	10065973	158	69.22(58.3-82.18)	69.14	8756.49	5.84(5.15)	57.23(48.2)
Immune system disorders	10021428	Transplant rejection	10044439	153	8.37(7.13-9.83)	8.37	967.7	3.03(2.73)	8.18(6.97)
Eye disorders	10015919	Eyelid ptosis	10015995	152	6.6(5.62-7.75)	6.6	707.59	2.7(2.41)	6.49(5.52)
Surgical and medical procedures	10042613	Renal transplant	10038533	151	19.89(16.87-23.44)	19.87	2550.75	4.23(3.83)	18.79(15.94)
Infections and infestations	10021881	Suspected COVID-19	10084451	148	17.42(14.77-20.56)	17.4	2172.74	4.05(3.66)	16.57(14.05)
Renal and urinary disorders	10038359	Paroxysmal nocturnal haemoglobinuria	10034042	136	269.33(214.62-337.99)	269.08	19911.8	7.21(5.86)	147.96(117.9)
Infections and infestations	10021881	Bacteraemia	10003997	135	5.18(4.37-6.14)	5.18	448.03	2.35(2.06)	5.11(4.31)
Surgical and medical procedures	10042613	Bone marrow transplant	10061730	133	35.33(29.54-42.26)	35.3	4000.27	5(4.44)	31.95(26.72)
Surgical and medical procedures	10042613	Central venous catheterisation	10053377	131	18.32(15.37-21.85)	18.31	2029.72	4.12(3.69)	17.39(14.58)
Investigations	10022891	Blood iron increased	10005620	131	31.57(26.38-37.77)	31.54	3532.55	4.85(4.31)	28.85(24.11)
Nervous system disorders	10029205	Myasthenia gravis crisis	10062758	130	72.36(59.84-87.51)	72.3	7483.53	5.89(5.08)	59.37(49.1)
Investigations	10022891	Biopsy bone marrow	10004737	128	169.33(136.77-209.63)	169.18	14095.2	6.8(5.61)	111.77(90.28)
Surgical and medical procedures	10042613	Plasmapheresis	10035486	127	158.38(128.13-195.78)	158.25	13365.5	6.74(5.57)	106.91(86.49)
Surgical and medical procedures	10042613	Haemodialysis	10018875	126	7.14(5.99-8.52)	7.14	650.7	2.81(2.48)	7.01(5.87)
Immune system disorders	10021428	Graft versus host disease	10018651	114	7(5.82-8.43)	7	573.85	2.78(2.44)	6.87(5.71)
Investigations	10022891	Glomerular filtration rate decreased	10018358	113	4.31(3.58-5.19)	4.31	283.25	2.09(1.78)	4.26(3.54)
Investigations	10022891	Mean cell volume increased	10027004	112	21.52(17.78-26.06)	21.51	2054.81	4.34(3.83)	20.24(16.72)
Infections and infestations	10021881	Gastroenteritis	10017888	111	3.28(2.72-3.95)	3.27	173.62	1.7(1.4)	3.25(2.7)
Investigations	10022891	Haematocrit abnormal	10049221	111	41.78(34.29-50.91)	41.75	3914.2	5.21(4.52)	37.13(30.47)
Investigations	10022891	Red cell distribution width increased	10053920	106	11.19(9.22-13.58)	11.18	950.53	3.44(3.03)	10.85(8.94)
Social circumstances	10041244	Blood product transfusion dependent	10065535	100	117.09(93.17-147.15)	117.01	8467.19	6.43(5.22)	86.4(68.75)
Investigations	10022891	SARS-CoV-2 test positive	10084271	100	3(2.47-3.66)	3	132.44	1.58(1.26)	2.99(2.45)
Surgical and medical procedures	10042613	Platelet transfusion	10035543	99	37.09(30.13-45.66)	37.06	3119.85	5.06(4.35)	33.39(27.12)
Blood and lymphatic system disorders	10005329	Haemolytic anaemia	10018916	96	4.69(3.83-5.73)	4.68	274.32	2.21(1.86)	4.63(3.79)
Investigations	10022891	Blood iron decreased	10005619	94	3.58(2.92-4.39)	3.58	173.09	1.83(1.49)	3.55(2.9)
Infections and infestations	10021881	Meningitis	10027199	93	6.13(4.99-7.53)	6.13	391.82	2.59(2.22)	6.03(4.91)
Investigations	10022891	Blood potassium increased	10005725	92	2.48(2.02-3.04)	2.47	80.25	1.3(0.98)	2.46(2.01)
Renal and urinary disorders	10038359	Anuria	10002847	89	4.43(3.59-5.46)	4.42	232.76	2.13(1.77)	4.38(3.55)
Blood and lymphatic system disorders	10005329	Splenomegaly	10041660	89	3.21(2.61-3.96)	3.21	134.02	1.67(1.33)	3.19(2.59)
Infections and infestations	10021881	Viral upper respiratory tract infection	10047482	89	7.07(5.73-8.72)	7.07	453.68	2.79(2.39)	6.94(5.62)
Hepatobiliary disorders	10019805	Ocular icterus	10058117	84	8.27(6.66-10.27)	8.26	523	3.01(2.58)	8.08(6.51)
Blood and lymphatic system disorders	10005329	Atypical haemolytic uraemic syndrome	10079840	84	58.01(45.99-73.17)	57.98	3994.17	5.63(4.64)	49.38(39.15)
Musculoskeletal and connective tissue disorders	10028395	Flank pain	10016750	83	3.77(3.04-4.69)	3.77	167.15	1.9(1.54)	3.74(3.01)
Investigations	10022891	Urine output decreased	10059895	79	3.81(3.05-4.76)	3.81	161.7	1.92(1.54)	3.78(3.02)
Hepatobiliary disorders	10019805	Cholecystitis	10008612	79	2.84(2.28-3.54)	2.84	93.34	1.5(1.14)	2.82(2.26)
Investigations	10022891	Platelet count increased	10051608	77	2.57(2.05-3.21)	2.57	73.12	1.35(1)	2.56(2.04)
Immune system disorders	10021428	Kidney transplant rejection	10023439	75	6.97(5.55-8.76)	6.97	375.36	2.77(2.33)	6.84(5.44)
Investigations	10022891	Mean cell haemoglobin increased	10026996	72	21.67(17.07-27.51)	21.66	1330.83	4.35(3.66)	20.38(16.05)
Infections and infestations	10021881	Meningococcal sepsis	10027280	71	386.5(274.07-545.05)	386.31	12497.6	7.47(5.26)	177.48(125.85)
Blood and lymphatic system disorders	10005329	Intravascular haemolysis	10022822	71	61.84(47.98-79.7)	61.81	3571.48	5.7(4.56)	52.13(40.45)
Infections and infestations	10021881	Meningococcal infection	10027274	70	197.1(146.5-265.17)	197	8513.24	6.95(5.1)	123.24(91.6)
Blood and lymphatic system disorders	10005329	Bone marrow disorder	10061729	69	10.31(8.11-13.1)	10.3	562	3.32(2.8)	10.02(7.88)
Investigations	10022891	White blood cell count abnormal	10047940	67	4.44(3.49-5.65)	4.44	175.93	2.13(1.71)	4.39(3.45)
Respiratory, thoracic and mediastinal disorders	10038738	Pulmonary haemorrhage	10037394	65	3.41(2.67-4.36)	3.41	109.67	1.76(1.35)	3.39(2.65)
Infections and infestations	10021881	Pseudomonas infection	10061471	64	3.56(2.79-4.56)	3.56	116.77	1.82(1.41)	3.54(2.76)
Injury, poisoning and procedural complications	10022117	Maternal exposure during breast feeding	10080752	60	3.55(2.76-4.58)	3.55	108.89	1.82(1.39)	3.53(2.73)
Investigations	10022891	Blood lactate dehydrogenase decreased	10005629	59	107.65(80.2-144.48)	107.6	4686.51	6.34(4.7)	81.18(60.48)
General disorders and administration site conditions	10018065	Symptom recurrence	10080080	58	5.96(4.6-7.73)	5.96	235.23	2.55(2.06)	5.87(4.53)
General disorders and administration site conditions	10018065	Infusion site extravasation	10064774	58	3.57(2.76-4.63)	3.57	106.33	1.83(1.39)	3.55(2.74)
Investigations	10022891	Red blood cell count abnormal	10038151	57	17.66(13.53-23.06)	17.65	849.63	4.07(3.33)	16.8(12.87)
Congenital, familial and genetic disorders	10010331	Gene mutation	10064571	57	12.99(9.97-16.93)	12.99	606.46	3.65(3)	12.53(9.61)
Musculoskeletal and connective tissue disorders	10028395	Mastication disorder	10026882	56	7.97(6.11-10.39)	7.97	333.01	2.96(2.41)	7.8(5.98)
Infections and infestations	10021881	Gastrointestinal infection	10017964	56	2.68(2.06-3.48)	2.68	58.35	1.41(0.99)	2.66(2.05)
Investigations	10022891	Blood urea abnormal	10005846	52	28.26(21.28-37.51)	28.25	1257.83	4.7(3.73)	26.08(19.64)
Surgical and medical procedures	10042613	Catheter placement	10052915	51	10.99(8.32-14.53)	10.99	448.05	3.41(2.76)	10.66(8.07)
Infections and infestations	10021881	Staphylococcal sepsis	10056430	51	4.36(3.3-5.74)	4.36	130.09	2.11(1.62)	4.31(3.27)
Investigations	10022891	Blood creatinine decreased	10005482	49	7.03(5.3-9.33)	7.03	248.18	2.79(2.21)	6.9(5.2)
Blood and lymphatic system disorders	10005329	White blood cell disorder	10061414	48	7.39(5.55-9.84)	7.39	259.43	2.86(2.27)	7.25(5.45)
Injury, poisoning and procedural complications	10022117	Exposure via body fluid	10073300	48	17.65(13.2-23.6)	17.65	715.11	4.07(3.24)	16.79(12.56)
Infections and infestations	10021881	Escherichia urinary tract infection	10052238	48	4.82(3.62-6.41)	4.82	143.15	2.25(1.73)	4.76(3.58)
Infections and infestations	10021881	Catheter site infection	10056520	48	5.29(3.97-7.03)	5.29	164.12	2.38(1.85)	5.22(3.92)
Pregnancy, puerperium and perinatal conditions	10036585	Pre-eclampsia	10036485	47	4.28(3.21-5.71)	4.28	116.78	2.08(1.57)	4.24(3.18)
Nervous system disorders	10029205	Neuromyelitis optica spectrum disorder	10077875	47	15.97(11.92-21.41)	15.97	628.63	3.93(3.13)	15.27(11.39)
Surgical and medical procedures	10042613	Transplant	10057677	46	8.56(6.39-11.47)	8.56	299.16	3.06(2.43)	8.36(6.24)
Gastrointestinal disorders	10017947	Food poisoning	10016952	45	3.84(2.86-5.16)	3.84	93.5	1.93(1.42)	3.81(2.84)
General disorders and administration site conditions	10018065	Multimorbidity	10063914	45	14.59(10.82-19.67)	14.59	545.22	3.81(3.01)	14.01(10.39)
Infections and infestations	10021881	BK virus infection	10055181	45	6.66(4.96-8.94)	6.66	211.99	2.71(2.12)	6.54(4.87)
Hepatobiliary disorders	10019805	Budd-Chiari syndrome	10006537	45	101.35(72.53-141.6)	101.32	3411.05	6.28(4.39)	77.56(55.51)
Hepatobiliary disorders	10019805	Portal vein thrombosis	10036206	44	5.92(4.4-7.98)	5.92	176.76	2.54(1.96)	5.83(4.33)
Renal and urinary disorders	10038359	Oliguria	10030302	44	3.09(2.3-4.16)	3.09	61.72	1.62(1.12)	3.07(2.28)
Investigations	10022891	Haptoglobin abnormal	10019149	44	478.95(301.12-761.81)	478.81	8505.28	7.61(4.65)	194.71(122.41)
Blood and lymphatic system disorders	10005329	Thrombotic thrombocytopenic purpura	10043648	44	5.36(3.98-7.22)	5.36	153.45	2.4(1.84)	5.29(3.93)
Injury, poisoning and procedural complications	10022117	Renal transplant failure	10074495	43	18.5(13.61-25.16)	18.5	673.47	4.13(3.23)	17.56(12.91)
Investigations	10022891	Complement factor abnormal	10061047	43	413(263.38-647.6)	412.88	7801.37	7.51(4.61)	182.87(116.62)
Injury, poisoning and procedural complications	10022117	Transfusion reaction	10044359	42	23.17(16.94-31.68)	23.16	831.59	4.44(3.42)	21.69(15.86)
Gastrointestinal disorders	10017947	Oesophageal spasm	10030184	41	9.75(7.15-13.3)	9.75	312.58	3.25(2.53)	9.49(6.96)
Blood and lymphatic system disorders	10005329	Breakthrough haemolysis	10085102	41	239.08(159.8-357.7)	239.02	5610.29	7.11(4.48)	138.41(92.51)
Skin and subcutaneous tissue disorders	10040785	Yellow skin	10048245	40	3.37(2.47-4.6)	3.37	65.83	1.74(1.21)	3.34(2.45)
Investigations	10022891	Blood bilirubin abnormal	10058477	40	14.42(10.5-19.79)	14.41	478.2	3.79(2.94)	13.85(10.09)
Infections and infestations	10021881	Meningococcal bacteraemia	10058858	40	450.41(279.25-726.49)	450.29	7536.52	7.57(4.51)	189.83(117.69)
Investigations	10022891	Protein urine present	10053123	40	3.56(2.61-4.87)	3.56	72.92	1.82(1.28)	3.53(2.59)
Injury, poisoning and procedural complications	10022117	Transplant failure	10060872	39	6.79(4.94-9.32)	6.79	188.52	2.74(2.08)	6.67(4.86)
Infections and infestations	10021881	Endocarditis	10014665	38	3.22(2.34-4.43)	3.22	57.45	1.68(1.13)	3.19(2.32)
Blood and lymphatic system disorders	10005329	Platelet disorder	10035532	38	6.37(4.62-8.78)	6.37	168.68	2.65(2)	6.27(4.54)
Investigations	10022891	Neutrophil count abnormal	10061313	37	5.92(4.28-8.19)	5.92	148.54	2.54(1.9)	5.83(4.21)
Investigations	10022891	Fibrin D dimer increased	10016581	37	4.63(3.35-6.41)	4.63	103.89	2.2(1.59)	4.58(3.31)
Infections and infestations	10021881	Meningitis meningococcal	10027249	37	183.06(122.4-273.8)	183.02	4291.79	6.88(4.3)	117.63(78.65)
Vascular disorders	10047065	Malignant hypertension	10025600	37	18.82(13.51-26.21)	18.81	590.11	4.16(3.15)	17.84(12.81)
Investigations	10022891	Mean cell haemoglobin concentration decreased	10026991	36	9.93(7.13-13.83)	9.93	280.45	3.27(2.49)	9.66(6.94)
Investigations	10022891	Monocyte count increased	10027880	36	4.39(3.16-6.1)	4.39	93.06	2.12(1.52)	4.35(3.13)
Investigations	10022891	Red blood cell schistocytes present	10038169	35	61.45(42.82-88.17)	61.43	1751.14	5.7(3.9)	51.86(36.14)
Investigations	10022891	Total complement activity increased	10077884	35	1904.81(801.18-4528.71)	1904.35	9743.76	8.13(4.34)	279.54(117.58)
Investigations	10022891	Total complement activity decreased	10077883	35	1142.88(565.95-2307.97)	1142.61	8871.43	7.99(4.34)	254.69(126.12)
General disorders and administration site conditions	10018065	Catheter site pain	10052268	34	6.01(4.28-8.43)	6.01	139.32	2.56(1.88)	5.92(4.21)
Infections and infestations	10021881	Escherichia sepsis	10015296	34	4.96(3.53-6.95)	4.96	105.74	2.29(1.65)	4.9(3.49)
Infections and infestations	10021881	Staphylococcal bacteraemia	10051017	33	3.61(2.56-5.08)	3.61	61.46	1.84(1.24)	3.58(2.54)
Infections and infestations	10021881	Enterococcal infection	10061124	32	3.12(2.21-4.42)	3.12	45.75	1.63(1.04)	3.1(2.19)
Renal and urinary disorders	10038359	Kidney fibrosis	10023421	32	7.68(5.41-10.91)	7.68	181.7	2.91(2.14)	7.53(5.3)
Investigations	10022891	Renal function test abnormal	10061480	31	2.95(2.07-4.2)	2.95	39.52	1.55(0.95)	2.93(2.06)
Product issues	10077536	Thrombosis in device	10062546	31	3.36(2.36-4.78)	3.36	50.77	1.74(1.12)	3.33(2.34)
Investigations	10022891	Mean platelet volume decreased	10055053	31	17.7(12.33-25.4)	17.69	463.13	4.07(2.97)	16.83(11.73)
Surgical and medical procedures	10042613	Endotracheal intubation	10067450	31	4.46(3.13-6.36)	4.46	82.1	2.14(1.48)	4.41(3.1)
Investigations	10022891	Reticulocyte count abnormal	10038788	30	168.89(108.69-262.45)	168.86	3299.38	6.8(4.01)	111.63(71.84)
Investigations	10022891	Complement factor C3 decreased	10050981	29	63.98(42.97-95.26)	63.97	1503.03	5.75(3.71)	53.65(36.03)
Investigations	10022891	Haemoglobin increased	10018888	29	3.24(2.25-4.67)	3.24	44.39	1.68(1.05)	3.21(2.23)
Infections and infestations	10021881	Bacterial sepsis	10053840	29	3.97(2.75-5.72)	3.97	63.56	1.97(1.31)	3.93(2.73)
Infections and infestations	10021881	Cytomegalovirus viraemia	10058854	29	3.18(2.21-4.59)	3.18	43.04	1.66(1.03)	3.16(2.19)
Infections and infestations	10021881	Rhinovirus infection	10061494	29	4.08(2.83-5.88)	4.08	66.57	2.01(1.34)	4.04(2.8)
Investigations	10022891	International normalised ratio abnormal	10022592	29	3.33(2.31-4.8)	3.33	46.81	1.73(1.09)	3.31(2.29)
Musculoskeletal and connective tissue disorders	10028395	Scleroderma	10039710	28	3.07(2.12-4.46)	3.07	38.81	1.61(0.97)	3.05(2.11)
Injury, poisoning and procedural complications	10022117	Arteriovenous fistula site complication	10055122	28	16.81(11.49-24.57)	16.8	395.79	4(2.85)	16.03(10.96)
Investigations	10022891	Escherichia test positive	10070090	28	9.38(6.44-13.65)	9.38	203.65	3.19(2.29)	9.14(6.28)
Investigations	10022891	Bilirubin conjugated increased	10004685	27	5.5(3.76-8.04)	5.5	97.65	2.44(1.68)	5.42(3.71)
Investigations	10022891	Coombs test positive	10061090	27	54.76(36.43-82.32)	54.75	1220.08	5.56(3.57)	47.03(31.28)
Investigations	10022891	Complement factor increased	10061049	27	304(179.98-513.49)	303.95	4221.9	7.3(3.91)	157.88(93.47)
Infections and infestations	10021881	Varicella	10046980	27	4.77(3.26-6.97)	4.77	79.22	2.24(1.51)	4.71(3.22)
Injury, poisoning and procedural complications	10022117	Complications of transplanted kidney	10010185	27	5.51(3.77-8.06)	5.51	97.99	2.44(1.68)	5.43(3.71)
Infections and infestations	10021881	Device related sepsis	10069802	26	4.84(3.28-7.12)	4.84	77.97	2.26(1.51)	4.78(3.25)
Investigations	10022891	Protein total decreased	10037014	26	3.15(2.14-4.64)	3.15	37.78	1.65(0.98)	3.13(2.13)
Hepatobiliary disorders	10019805	Hepatic vein thrombosis	10019713	26	38.07(25.36-57.15)	38.06	840.34	5.1(3.35)	34.19(22.78)
Investigations	10022891	Glomerular filtration rate abnormal	10018356	25	8.11(5.46-12.07)	8.11	152.13	2.99(2.07)	7.94(5.34)
Infections and infestations	10021881	Pseudomonal sepsis	10058877	25	6.51(4.38-9.68)	6.51	114.4	2.68(1.83)	6.41(4.31)
Investigations	10022891	Biopsy kidney	10004782	25	43.42(28.61-65.9)	43.41	914.3	5.26(3.38)	38.43(25.32)
Investigations	10022891	Haptoglobin increased	10019152	24	120.56(75.49-192.54)	120.54	2077.91	6.46(3.64)	88.3(55.29)
Hepatobiliary disorders	10019805	Bile duct stone	10004637	24	3.18(2.13-4.76)	3.18	35.55	1.66(0.96)	3.16(2.11)
Renal and urinary disorders	10038359	Glomerulonephritis membranoproliferative	10018370	24	20.73(13.72-31.32)	20.73	423.72	4.29(2.89)	19.55(12.94)
General disorders and administration site conditions	10018065	Brain death	10049054	24	3.51(2.34-5.24)	3.51	42.53	1.8(1.08)	3.48(2.33)
Respiratory, thoracic and mediastinal disorders	10038738	Irregular breathing	10076213	23	17.51(11.51-26.63)	17.5	339.67	4.06(2.73)	16.66(10.95)
Metabolism and nutrition disorders	10027433	Haemochromatosis	10018872	23	10.82(7.14-16.39)	10.82	198.4	3.39(2.31)	10.5(6.93)
Investigations	10022891	Reticulocyte count decreased	10038790	23	25.2(16.49-38.52)	25.2	496.14	4.55(2.99)	23.46(15.35)
Injury, poisoning and procedural complications	10022117	Graft loss	10048748	23	13.15(8.67-19.95)	13.15	248.2	3.66(2.49)	12.68(8.36)
Infections and infestations	10021881	Adenovirus infection	10060931	23	3.66(2.43-5.52)	3.66	43.96	1.86(1.12)	3.63(2.41)
Investigations	10022891	Antibody test abnormal	10061425	22	12.85(8.39-19.68)	12.85	231.27	3.63(2.44)	12.4(8.1)
Surgical and medical procedures	10042613	Splenectomy	10041642	22	7.98(5.23-12.18)	7.98	131.12	2.97(1.98)	7.81(5.12)
Investigations	10022891	Complement factor decreased	10061048	21	65.3(40.87-104.33)	65.29	1107.88	5.77(3.32)	54.58(34.16)
Infections and infestations	10021881	Escherichia bacteraemia	10054258	21	4.39(2.85-6.75)	4.39	54.17	2.12(1.29)	4.34(2.82)
Injury, poisoning and procedural complications	10022117	Arteriovenous fistula thrombosis	10003192	21	24.84(15.94-38.72)	24.84	446.5	4.53(2.89)	23.15(14.86)
Surgical and medical procedures	10042613	Arteriovenous fistula operation	10003190	21	26.58(17.03-41.46)	26.57	477.91	4.62(2.93)	24.65(15.8)
Blood and lymphatic system disorders	10005329	Red blood cell abnormality	10061548	21	9.3(6.03-14.36)	9.3	151.29	3.18(2.11)	9.07(5.88)
Respiratory, thoracic and mediastinal disorders	10038738	Upper respiratory tract inflammation	10049590	21	7.02(4.55-10.81)	7.02	106.07	2.78(1.82)	6.89(4.47)
Blood and lymphatic system disorders	10005329	Antiphospholipid syndrome	10002817	21	5.81(3.77-8.94)	5.8	82.06	2.52(1.61)	5.72(3.72)
Surgical and medical procedures	10042613	Peritoneal dialysis	10034660	21	11.26(7.29-17.4)	11.26	189.73	3.45(2.28)	10.92(7.06)
Investigations	10022891	Carbon dioxide decreased	10007223	20	8.54(5.48-13.31)	8.53	129.65	3.06(1.99)	8.34(5.35)
Blood and lymphatic system disorders	10005329	Macrocytosis	10025382	20	7.48(4.8-11.65)	7.48	109.74	2.87(1.86)	7.33(4.71)
Investigations	10022891	Reticulocyte percentage increased	10059920	20	217.67(123.61-383.3)	217.64	2587.74	7.03(3.44)	130.98(74.38)
Investigations	10022891	Eosinophil count decreased	10014943	20	5.33(3.42-8.29)	5.33	69.14	2.39(1.49)	5.26(3.38)
Investigations	10022891	Blood chloride decreased	10005419	20	3.77(2.42-5.85)	3.77	40.16	1.9(1.09)	3.73(2.4)
Investigations	10022891	Monocyte count decreased	10027878	20	7.45(4.79-11.61)	7.45	109.26	2.87(1.85)	7.31(4.69)
Investigations	10022891	Blood phosphorus increased	10050196	20	3.46(2.23-5.37)	3.46	34.58	1.78(0.99)	3.43(2.21)
Neoplasms benign, malignant and unspecified (incl cysts and polyps)	10029104	Acute leukaemia	10000830	20	5.1(3.28-7.93)	5.1	64.93	2.33(1.44)	5.04(3.24)
Nervous system disorders	10029205	Neurological decompensation	10068357	19	3.52(2.24-5.53)	3.52	33.85	1.8(0.98)	3.49(2.22)
Investigations	10022891	Blood chloride increased	10005420	19	5.64(3.59-8.88)	5.64	71.37	2.48(1.53)	5.57(3.54)
Vascular disorders	10047065	Microangiopathy	10062198	19	9.65(6.11-15.23)	9.65	143.03	3.23(2.07)	9.4(5.96)
General disorders and administration site conditions	10018065	Critical illness	10077264	19	13.01(8.22-20.57)	13	202.47	3.65(2.33)	12.54(7.93)
Infections and infestations	10021881	Meningitis viral	10027260	19	5.91(3.76-9.31)	5.91	76.18	2.54(1.58)	5.83(3.7)
Surgical and medical procedures	10042613	Mechanical ventilation	10067221	19	3.73(2.37-5.86)	3.73	37.53	1.89(1.05)	3.7(2.35)
Blood and lymphatic system disorders	10005329	Microangiopathic haemolytic anaemia	10027527	18	10.03(6.27-16.03)	10.03	141.94	3.29(2.07)	9.76(6.11)
General disorders and administration site conditions	10018065	Catheter site haemorrhage	10051099	18	3.24(2.04-5.15)	3.24	27.56	1.69(0.86)	3.22(2.02)
Surgical and medical procedures	10042613	Stem cell transplant	10063581	18	3.52(2.21-5.6)	3.52	32.14	1.8(0.96)	3.49(2.2)
Investigations	10022891	Antibody test positive	10061427	17	4.42(2.74-7.14)	4.42	44.42	2.13(1.2)	4.38(2.71)
Renal and urinary disorders	10038359	Glomerulosclerosis	10061989	17	11.35(7-18.41)	11.35	155.05	3.46(2.13)	11(6.78)
Investigations	10022891	Haematology test abnormal	10057755	17	23.03(14.08-37.66)	23.03	334.62	4.43(2.63)	21.58(13.19)
Renal and urinary disorders	10038359	Glomerulonephritis	10018364	17	3.25(2.02-5.25)	3.25	26.27	1.69(0.84)	3.23(2)
Blood and lymphatic system disorders	10005329	Reticulocytosis	10038796	17	42.7(25.75-70.78)	42.69	612.1	5.24(2.91)	37.87(22.84)
Infections and infestations	10021881	Epstein-Barr viraemia	10065110	16	7.14(4.35-11.71)	7.14	82.61	2.81(1.66)	7(4.27)
Surgical and medical procedures	10042613	Tracheostomy	10044320	16	4.83(2.95-7.92)	4.83	47.91	2.26(1.26)	4.78(2.92)
Renal and urinary disorders	10038359	C3 glomerulopathy	10077827	16	67.84(39.59-116.25)	67.84	872.35	5.82(2.96)	56.34(32.88)
Renal and urinary disorders	10038359	Lupus nephritis	10025140	16	4.64(2.83-7.6)	4.64	45.03	2.2(1.22)	4.59(2.8)
Investigations	10022891	Cytomegalovirus test positive	10051620	16	3.4(2.08-5.56)	3.4	26.8	1.75(0.86)	3.37(2.06)
Blood and lymphatic system disorders	10005329	Splenic infarction	10041648	16	3.93(2.4-6.44)	3.93	34.58	1.96(1.03)	3.9(2.38)
Investigations	10022891	Serum ferritin decreased	10040249	16	4.36(2.66-7.15)	4.36	40.94	2.11(1.15)	4.32(2.64)
Investigations	10022891	Body temperature abnormal	10075265	16	3.86(2.36-6.32)	3.86	33.52	1.94(1.01)	3.83(2.34)
Injury, poisoning and procedural complications	10022117	Transplant dysfunction	10074860	16	3.58(2.18-5.85)	3.58	29.36	1.83(0.92)	3.55(2.17)
Infections and infestations	10021881	Respiratory tract infection viral	10062106	16	3.36(2.05-5.49)	3.35	26.18	1.74(0.85)	3.33(2.04)
Infections and infestations	10021881	Enterococcal sepsis	10054221	16	8.25(5.02-13.55)	8.25	99.45	3.01(1.8)	8.07(4.92)
Investigations	10022891	Biopsy bone marrow abnormal	10004738	15	16.32(9.72-27.42)	16.32	205.49	3.96(2.29)	15.59(9.28)
Investigations	10022891	Mean cell volume abnormal	10027000	15	14.84(8.85-24.9)	14.84	185.18	3.83(2.22)	14.24(8.49)
Surgical and medical procedures	10042613	Catheter removal	10052916	15	16.43(9.78-27.61)	16.43	206.98	3.97(2.29)	15.69(9.34)
Infections and infestations	10021881	Neisseria infection	10062212	15	74.2(42.36-129.99)	74.2	882.56	5.92(2.89)	60.64(34.62)
Infections and infestations	10021881	Gonococcal infection	10081185	15	174.91(93.42-327.48)	174.89	1688.74	6.84(2.98)	114.23(61.01)
Investigations	10022891	Coombs direct test positive	10010933	15	23.32(13.81-39.38)	23.32	299.06	4.45(2.5)	21.83(12.93)
Surgical and medical procedures	10042613	Central venous catheter removal	10067098	15	13.91(8.3-23.33)	13.91	172.41	3.74(2.18)	13.38(7.98)
Social circumstances	10041244	Social stay hospitalisation	10062885	15	136.04(74.48-248.47)	136.03	1419.17	6.59(2.96)	96.31(52.73)
Neoplasms benign, malignant and unspecified (incl cysts and polyps)	10029104	Marrow hyperplasia	10026851	15	9.89(5.92-16.54)	9.89	116.38	3.27(1.91)	9.63(5.76)
Blood and lymphatic system disorders	10005329	Spleen disorder	10041633	14	3.47(2.05-5.87)	3.47	24.33	1.78(0.82)	3.44(2.03)
Investigations	10022891	Gene mutation identification test positive	10063478	14	13.98(8.19-23.87)	13.98	161.75	3.75(2.11)	13.44(7.87)
Vascular disorders	10047065	Vein rupture	10077110	14	3.63(2.15-6.15)	3.63	26.42	1.85(0.87)	3.6(2.13)
Vascular disorders	10047065	Vein collapse	10074621	14	7.89(4.65-13.41)	7.89	82.3	2.95(1.66)	7.73(4.55)
General disorders and administration site conditions	10018065	Infusion site bruising	10059203	14	3.42(2.02-5.79)	3.42	23.74	1.76(0.8)	3.4(2.01)
Infections and infestations	10021881	Gastrointestinal viral infection	10069049	14	5.74(3.38-9.73)	5.73	53.78	2.5(1.36)	5.65(3.33)
Infections and infestations	10021881	Klebsiella sepsis	10054160	14	5.51(3.25-9.35)	5.51	50.87	2.44(1.32)	5.44(3.21)
Infections and infestations	10021881	Pneumonia pneumococcal	10035728	14	4.3(2.54-7.29)	4.3	34.99	2.09(1.06)	4.26(2.51)
Infections and infestations	10021881	Pneumonia klebsiella	10035717	14	3.53(2.08-5.97)	3.53	25.07	1.81(0.83)	3.5(2.07)
Infections and infestations	10021881	Meningitis bacterial	10027202	13	3.79(2.19-6.54)	3.79	26.35	1.91(0.87)	3.75(2.17)
Investigations	10022891	Mean cell haemoglobin concentration increased	10026992	13	10.91(6.28-18.96)	10.91	113.24	3.4(1.87)	10.59(6.09)
Infections and infestations	10021881	Pneumonia streptococcal	10035735	13	5.39(3.11-9.32)	5.39	45.68	2.41(1.24)	5.31(3.07)
Eye disorders	10015919	Scleral discolouration	10039696	13	7.87(4.54-13.65)	7.87	76.17	2.95(1.6)	7.71(4.45)
Investigations	10022891	Red cell distribution width abnormal	10053923	13	35.67(20.12-63.23)	35.66	394.86	5.01(2.5)	32.25(18.19)
Investigations	10022891	Lymphocyte count abnormal	10025252	13	5.37(3.1-9.28)	5.37	45.43	2.4(1.24)	5.29(3.06)
Investigations	10022891	Mean cell volume decreased	10027002	13	3.55(2.06-6.13)	3.55	23.57	1.82(0.8)	3.52(2.04)
General disorders and administration site conditions	10018065	Vaccination failure	10046862	13	3.94(2.28-6.81)	3.94	28.19	1.97(0.92)	3.91(2.26)
Investigations	10022891	Monocyte percentage increased	10052230	12	8.03(4.53-14.24)	8.03	72.06	2.97(1.55)	7.86(4.43)
Infections and infestations	10021881	Pneumococcal infection	10061353	12	10.18(5.73-18.08)	10.18	96.28	3.31(1.74)	9.9(5.57)
Investigations	10022891	Biopsy kidney abnormal	10004783	12	36.28(19.98-65.86)	36.27	370.45	5.03(2.4)	32.75(18.04)
Hepatobiliary disorders	10019805	Gallbladder enlargement	10062693	12	5.3(3-9.38)	5.3	41.21	2.39(1.17)	5.23(2.96)
Investigations	10022891	Granulocytes abnormal	10018685	12	25.95(14.41-46.71)	25.94	266.6	4.59(2.28)	24.11(13.39)
General disorders and administration site conditions	10018065	Catheter site bruise	10063587	12	25.95(14.41-46.71)	25.94	266.6	4.59(2.28)	24.11(13.39)
Infections and infestations	10021881	Parvovirus infection	10057343	12	15.13(8.48-26.98)	15.13	151.29	3.86(2.01)	14.5(8.13)
Investigations	10022891	Blood urea nitrogen/creatinine ratio increased	10050760	12	8.41(4.74-14.91)	8.41	76.34	3.04(1.59)	8.22(4.63)
Investigations	10022891	Mean cell haemoglobin concentration abnormal	10067730	12	42.13(23.09-76.85)	42.12	426.71	5.23(2.45)	37.42(20.51)
Investigations	10022891	Procalcitonin increased	10067081	12	4.75(2.69-8.41)	4.75	35.07	2.23(1.06)	4.7(2.66)
Vascular disorders	10047065	Secondary hypertension	10039834	11	17.87(9.74-32.78)	17.87	166.05	4.09(2.01)	16.99(9.26)
Investigations	10022891	Anion gap decreased	10002526	11	17.52(9.55-32.13)	17.52	162.6	4.06(2)	16.68(9.09)
Investigations	10022891	Complement factor C4 decreased	10050983	11	30.7(16.54-56.95)	30.69	288.83	4.81(2.23)	28.14(15.17)
Infections and infestations	10021881	Gonorrhoea	10018612	11	18.42(10.03-33.81)	18.42	171.5	4.13(2.02)	17.49(9.53)
Injury, poisoning and procedural complications	10022117	Arteriovenous fistula occlusion	10058562	11	25.47(13.79-47.05)	25.47	239.87	4.57(2.17)	23.7(12.83)
Surgical and medical procedures	10042613	Intensive care	10022519	11	4.27(2.36-7.74)	4.27	27.19	2.08(0.9)	4.23(2.33)
Investigations	10022891	Anion gap increased	10002528	11	3.76(2.07-6.81)	3.76	22	1.9(0.76)	3.72(2.06)
Infections and infestations	10021881	Candida sepsis	10053166	11	5.52(3.04-10.01)	5.52	40	2.44(1.15)	5.44(3)
General disorders and administration site conditions	10018065	Catheter site related reaction	10007811	10	6.79(3.63-12.7)	6.79	48.34	2.74(1.26)	6.67(3.57)
Surgical and medical procedures	10042613	Thymectomy	10043661	10	88.24(43.88-177.44)	88.23	678.94	6.12(2.3)	69.67(34.65)
General disorders and administration site conditions	10018065	Catheter site swelling	10067996	10	4.69(2.51-8.76)	4.69	28.63	2.21(0.92)	4.64(2.48)
Investigations	10022891	Blood albumin abnormal	10005286	10	9.44(5.03-17.69)	9.44	73.29	3.2(1.51)	9.2(4.91)
Pregnancy, puerperium and perinatal conditions	10036585	HELLP syndrome	10049058	10	6.57(3.51-12.29)	6.57	46.28	2.69(1.23)	6.46(3.45)
Injury, poisoning and procedural complications	10022117	Dialysis related complication	10071946	10	12.05(6.41-22.65)	12.05	97.69	3.54(1.68)	11.65(6.2)
Investigations	10022891	Aspartate aminotransferase decreased	10003479	10	8.87(4.73-16.63)	8.87	67.99	3.11(1.47)	8.66(4.62)
Infections and infestations	10021881	Fungal sepsis	10058872	10	5.06(2.71-9.45)	5.06	32.09	2.32(1)	5(2.68)
Injury, poisoning and procedural complications	10022117	Delayed graft function	10076664	10	6.07(3.25-11.34)	6.07	41.56	2.58(1.16)	5.98(3.2)
Investigations	10022891	ADAMTS13 activity abnormal	10074493	10	66.63(33.75-131.54)	66.62	536.84	5.79(2.27)	55.5(28.11)
Investigations	10022891	Blood iron abnormal	10005617	10	4.77(2.56-8.91)	4.77	29.39	2.24(0.94)	4.72(2.53)
Investigations	10022891	Serum ferritin abnormal	10040247	10	13.55(7.2-25.5)	13.55	111.57	3.71(1.75)	13.05(6.93)
Gastrointestinal disorders	10017947	Mesenteric vein thrombosis	10027402	10	4.03(2.16-7.51)	4.03	22.46	2(0.77)	3.99(2.14)
Infections and infestations	10021881	Streptococcal bacteraemia	10051018	10	4.28(2.3-8)	4.28	24.85	2.08(0.83)	4.24(2.27)
Hepatobiliary disorders	10019805	Hepatic vascular thrombosis	10074494	10	26.33(13.82-50.15)	26.33	225.47	4.61(2.06)	24.44(12.83)
Renal and urinary disorders	10038359	Renal vascular thrombosis	10072226	10	26.33(13.82-50.15)	26.33	225.47	4.61(2.06)	24.44(12.83)
Neoplasms benign, malignant and unspecified (incl cysts and polyps)	10029104	Neuroblastoma	10029260	10	11.87(6.32-22.31)	11.87	96.06	3.52(1.67)	11.49(6.11)
Infections and infestations	10021881	Pseudomonal bacteraemia	10058923	10	5.72(3.06-10.68)	5.72	38.25	2.49(1.11)	5.64(3.02)
Investigations	10022891	Blood albumin increased	10005288	10	5.44(2.91-10.17)	5.44	35.65	2.42(1.06)	5.37(2.87)
Investigations	10022891	Blood bilirubin unconjugated increased	10005370	10	6.56(3.51-12.26)	6.56	46.15	2.69(1.23)	6.45(3.45)
Injury, poisoning and procedural complications	10022117	Transplantation complication	10074555	10	11.18(5.95-21)	11.18	89.63	3.44(1.63)	10.84(5.77)
Investigations	10022891	Alanine aminotransferase decreased	10001549	9	6.08(3.15-11.76)	6.08	37.53	2.58(1.08)	5.99(3.1)
Investigations	10022891	Red cell distribution width decreased	10053921	9	8.47(4.37-16.41)	8.47	57.77	3.05(1.33)	8.28(4.27)
Investigations	10022891	Norovirus test positive	10070379	9	11.8(6.07-22.95)	11.8	85.86	3.51(1.55)	11.42(5.87)
Social circumstances	10041244	Breast feeding	10006247	9	4.06(2.1-7.83)	4.06	20.49	2.01(0.71)	4.02(2.08)
Investigations	10022891	Mean platelet volume abnormal	10055071	9	68.33(33.31-140.17)	68.33	493.75	5.82(2.11)	56.68(27.63)
Investigations	10022891	Monocyte count abnormal	10061293	9	20.84(10.62-40.88)	20.84	159.77	4.3(1.83)	19.65(10.01)
Investigations	10022891	Blood phosphorus abnormal	10054823	9	8.44(4.36-16.36)	8.44	57.56	3.05(1.33)	8.26(4.26)
Investigations	10022891	Biopsy	10004720	9	4.1(2.13-7.92)	4.1	20.86	2.02(0.72)	4.07(2.11)
Investigations	10022891	Basophil count increased	10004169	9	5.52(2.86-10.67)	5.52	32.78	2.45(0.99)	5.45(2.82)
Blood and lymphatic system disorders	10005329	Anisocytosis	10002536	9	6.07(3.14-11.74)	6.07	37.42	2.58(1.07)	5.98(3.09)
Investigations	10022891	Mean platelet volume increased	10055052	9	7.03(3.63-13.61)	7.03	45.56	2.79(1.19)	6.9(3.57)
Investigations	10022891	Neutrophil percentage decreased	10052223	9	10.27(5.29-19.95)	10.27	73.04	3.32(1.47)	9.99(5.15)
Blood and lymphatic system disorders	10005329	Schistocytosis	10076534	9	59.97(29.46-122.07)	59.96	440.84	5.67(2.1)	50.81(24.96)
Investigations	10022891	Glomerular filtration rate increased	10018359	8	4.6(2.29-9.24)	4.6	22.21	2.19(0.73)	4.55(2.26)
Infections and infestations	10021881	Urinary tract infection pseudomonal	10062279	8	5.94(2.95-11.94)	5.94	32.25	2.55(0.95)	5.85(2.91)
Blood and lymphatic system disorders	10005329	Polychromasia	10036040	8	12.32(6.08-24.96)	12.32	80.18	3.57(1.44)	11.91(5.88)
Injury, poisoning and procedural complications	10022117	Complications of bone marrow transplant	10010162	8	9.86(4.88-19.91)	9.86	61.79	3.26(1.32)	9.6(4.75)
Surgical and medical procedures	10042613	Mineral supplementation	10053963	8	7.14(3.54-14.38)	7.14	41.3	2.81(1.1)	7(3.48)
Investigations	10022891	Iron binding capacity total decreased	10022963	8	16.53(8.12-33.63)	16.53	111.1	3.98(1.59)	15.78(7.76)
Surgical and medical procedures	10042613	Renal replacement therapy	10074746	8	25.36(12.35-52.06)	25.36	173.68	4.56(1.75)	23.6(11.49)
Infections and infestations	10021881	Otitis media acute	10033079	8	4.48(2.23-9)	4.48	21.33	2.15(0.71)	4.43(2.21)
Investigations	10022891	Blood alkaline phosphatase abnormal	10059571	8	4.35(2.17-8.74)	4.35	20.39	2.11(0.69)	4.31(2.14)
Investigations	10022891	Bilirubin conjugated abnormal	10067718	8	41.46(19.87-86.52)	41.46	280.25	5.21(1.86)	36.9(17.68)
Investigations	10022891	Complement factor C3 increased	10010126	8	54.41(25.74-115.02)	54.41	359.51	5.55(1.9)	46.78(22.13)
Nervous system disorders	10029205	Hypertensive encephalopathy	10020803	8	5.92(2.94-11.92)	5.92	32.15	2.54(0.95)	5.83(2.9)
Investigations	10022891	Blood creatine abnormal	10005462	8	7.55(3.74-15.22)	7.55	44.42	2.89(1.14)	7.4(3.67)
Pregnancy, puerperium and perinatal conditions	10036585	Placental insufficiency	10035138	8	4.46(2.22-8.97)	4.46	21.22	2.14(0.71)	4.42(2.2)
Investigations	10022891	Blood urea nitrogen/creatinine ratio decreased	10059937	7	27.21(12.58-58.82)	27.21	163.1	4.65(1.58)	25.19(11.65)
Injury, poisoning and procedural complications	10022117	Complications of transplant surgery	10010183	7	6.86(3.25-14.51)	6.86	34.34	2.75(0.94)	6.74(3.19)
Investigations	10022891	Aspiration bone marrow	10003505	7	25.39(11.77-54.79)	25.39	152.18	4.56(1.56)	23.63(10.95)
Blood and lymphatic system disorders	10005329	Coombs positive haemolytic anaemia	10010941	7	6.53(3.09-13.8)	6.53	32.13	2.68(0.9)	6.42(3.04)
General disorders and administration site conditions	10018065	Catheter site thrombosis	10079523	7	13.68(6.42-29.15)	13.68	78.99	3.72(1.34)	13.17(6.18)
Infections and infestations	10021881	Parvovirus B19 infection	10034099	7	5.04(2.39-10.64)	5.04	22.35	2.32(0.7)	4.98(2.36)
Investigations	10022891	Basophil count decreased	10004167	7	12.7(5.97-27.02)	12.7	72.6	3.62(1.3)	12.26(5.76)
Neoplasms benign, malignant and unspecified (incl cysts and polyps)	10029104	Thymoma	10043670	7	9.18(4.33-19.45)	9.18	49.61	3.16(1.13)	8.95(4.22)
Infections and infestations	10021881	Bronchitis viral	10053160	7	4.29(2.03-9.04)	4.29	17.42	2.09(0.57)	4.24(2.01)
Investigations	10022891	Transferrin saturation increased	10050771	7	7.96(3.76-16.85)	7.96	41.6	2.96(1.04)	7.8(3.68)
General disorders and administration site conditions	10018065	Catheter site extravasation	10073759	7	6.78(3.21-14.33)	6.78	33.8	2.74(0.93)	6.66(3.15)
Surgical and medical procedures	10042613	Physiotherapy	10034998	7	7.14(3.38-15.1)	7.14	36.18	2.81(0.97)	7.01(3.31)
Surgical and medical procedures	10042613	Apheresis	10061653	6	72.55(29.95-175.72)	72.55	346.39	5.9(1.47)	59.54(24.58)
Surgical and medical procedures	10042613	Immunoglobulin therapy	10069534	6	44.52(18.97-104.47)	44.52	224.61	5.3(1.44)	39.3(16.75)
Investigations	10022891	Neisseria test positive	10070096	6	81.62(33.36-199.67)	81.62	382.21	6.03(1.47)	65.49(26.77)
Infections and infestations	10021881	Arteriovenous fistula site infection	10055124	6	16.32(7.19-37.06)	16.32	82.2	3.96(1.21)	15.59(6.87)
Vascular disorders	10047065	Arteriovenous fistula	10003226	6	5.07(2.27-11.37)	5.07	19.33	2.33(0.57)	5.01(2.24)
Blood and lymphatic system disorders	10005329	Hypersplenism	10020769	6	5.43(2.42-12.16)	5.43	21.31	2.42(0.62)	5.35(2.39)
Investigations	10022891	Eosinophil percentage decreased	10052221	6	15.55(6.85-35.26)	15.55	77.95	3.9(1.2)	14.88(6.56)
Neoplasms benign, malignant and unspecified (incl cysts and polyps)	10029104	Myelodysplastic syndrome with single lineage dysplasia	10088025	6	5.95(2.66-13.35)	5.95	24.29	2.55(0.69)	5.86(2.62)
Blood and lymphatic system disorders	10005329	Splenic vein thrombosis	10041659	6	5(2.23-11.19)	5	18.89	2.3(0.56)	4.94(2.2)
Investigations	10022891	Blood magnesium abnormal	10005652	6	4.77(2.13-10.67)	4.77	17.6	2.24(0.52)	4.71(2.1)
Vascular disorders	10047065	Endothelial dysfunction	10048554	6	13.15(5.81-29.73)	13.15	64.73	3.66(1.13)	12.68(5.6)
Gastrointestinal disorders	10017947	Thrombosis mesenteric vessel	10043626	6	10.59(4.7-23.87)	10.59	50.46	3.36(1.03)	10.29(4.56)
Renal and urinary disorders	10038359	Renal cortical necrosis	10038422	6	13.06(5.77-29.53)	13.06	64.24	3.65(1.13)	12.59(5.57)
Infections and infestations	10021881	Urinary tract infection fungal	10049059	6	4.6(2.05-10.29)	4.6	16.66	2.19(0.49)	4.55(2.03)
Infections and infestations	10021881	Escherichia pyelonephritis	10074409	6	11.73(5.19-26.48)	11.73	56.84	3.51(1.08)	11.36(5.03)
Infections and infestations	10021881	Groin infection	10050821	6	4.79(2.14-10.72)	4.79	17.73	2.24(0.52)	4.73(2.11)
Investigations	10022891	Blood erythropoietin increased	10053795	6	31.59(13.67-73.04)	31.59	162.06	4.85(1.39)	28.89(12.5)
General disorders and administration site conditions	10018065	Catheter site haematoma	10055662	6	8.9(3.96-20.04)	8.9	40.98	3.12(0.94)	8.69(3.86)
Neoplasms benign, malignant and unspecified (incl cysts and polyps)	10029104	Pancreatic carcinoma recurrent	10033613	6	13.24(5.85-29.94)	13.23	65.22	3.67(1.13)	12.76(5.64)
Metabolism and nutrition disorders	10027433	Feeding intolerance	10076042	6	5.99(2.67-13.43)	5.99	24.49	2.56(0.69)	5.9(2.63)
Investigations	10022891	Lymphocyte percentage increased	10052232	6	8.23(3.66-18.5)	8.23	37.17	3.01(0.9)	8.05(3.58)
Investigations	10022891	Biopsy liver	10004791	6	5.34(2.38-11.96)	5.34	20.81	2.4(0.61)	5.27(2.35)
Surgical and medical procedures	10042613	Fluid replacement	10061858	5	6.45(2.66-15.64)	6.45	22.59	2.67(0.55)	6.35(2.62)
General disorders and administration site conditions	10018065	Infusion site scar	10065488	5	5.28(2.18-12.78)	5.28	17.08	2.38(0.42)	5.21(2.16)
Infections and infestations	10021881	Waterhouse-Friderichsen syndrome	10047847	5	163.24(55.79-477.59)	163.23	537.45	6.77(1.13)	109.15(37.31)
Surgical and medical procedures	10042613	Vascular operation	10049071	5	5.33(2.2-12.91)	5.33	17.33	2.4(0.43)	5.26(2.18)
Investigations	10022891	Blood chloride abnormal	10005417	5	16.66(6.78-40.91)	16.66	70.01	3.99(0.98)	15.9(6.47)
Blood and lymphatic system disorders	10005329	Mastocytosis	10026891	5	5.41(2.23-13.08)	5.4	17.66	2.42(0.44)	5.33(2.2)
Investigations	10022891	Donor specific antibody present	10075992	5	17.74(7.21-43.64)	17.74	74.92	4.08(0.99)	16.88(6.86)
Blood and lymphatic system disorders	10005329	Poikilocytosis	10035774	5	8.04(3.31-19.53)	8.04	30.09	2.98(0.68)	7.87(3.24)
Infections and infestations	10021881	Viral pharyngitis	10047473	5	5.42(2.24-13.12)	5.42	17.74	2.42(0.44)	5.35(2.21)
Skin and subcutaneous tissue disorders	10040785	Malignant atrophic papulosis	10064281	5	77.73(29.31-206.15)	77.73	305.88	5.98(1.17)	62.97(23.75)
Investigations	10022891	Polymerase chain reaction positive	10075628	5	5.98(2.47-14.48)	5.98	20.36	2.56(0.51)	5.89(2.43)
Infections and infestations	10021881	Aeromonas infection	10054205	5	9.83(4.04-23.94)	9.83	38.51	3.26(0.78)	9.57(3.93)
Renal and urinary disorders	10038359	Renal artery thrombosis	10038380	5	7.35(3.03-17.84)	7.35	26.84	2.85(0.63)	7.21(2.97)
Injury, poisoning and procedural complications	10022117	Procedural headache	10066965	5	5.98(2.47-14.48)	5.98	20.36	2.56(0.51)	5.89(2.43)
Metabolism and nutrition disorders	10027433	Haemosiderosis	10019024	5	7.96(3.28-19.34)	7.96	29.72	2.96(0.67)	7.8(3.21)
Investigations	10022891	Red blood cell morphology abnormal	10062100	5	14.71(6-36.03)	14.71	61.11	3.82(0.94)	14.11(5.76)
Infections and infestations	10021881	Gastroenteritis Escherichia coli	10017903	5	5.1(2.11-12.34)	5.1	16.23	2.33(0.4)	5.04(2.08)
Blood and lymphatic system disorders	10005329	Splenic thrombosis	10074601	5	14.07(5.75-34.45)	14.07	58.2	3.76(0.92)	13.53(5.53)
Investigations	10022891	ADAMTS13 activity decreased	10074491	5	12.65(5.18-30.92)	12.65	51.66	3.61(0.88)	12.22(5)
Investigations	10022891	Liver iron concentration increased	10074354	5	27.67(11.1-68.94)	27.67	118.47	4.68(1.09)	25.58(10.27)
Nervous system disorders	10029205	Dropped head syndrome	10072442	5	6.43(2.65-15.57)	6.43	22.47	2.66(0.55)	6.32(2.61)
Renal and urinary disorders	10038359	Renal necrosis	10038481	5	10.88(4.46-26.53)	10.88	43.42	3.4(0.82)	10.56(4.33)
Investigations	10022891	Urine albumin/creatinine ratio increased	10053541	5	5.61(2.32-13.58)	5.61	18.62	2.47(0.46)	5.53(2.29)
Neoplasms benign, malignant and unspecified (incl cysts and polyps)	10029104	Castleman's disease	10050251	5	5.75(2.37-13.92)	5.75	19.27	2.5(0.48)	5.67(2.34)
Infections and infestations	10021881	Pneumonia haemophilus	10035702	5	5.63(2.33-13.63)	5.63	18.71	2.47(0.47)	5.55(2.29)
Infections and infestations	10021881	Pancreas infection	10051741	5	6.05(2.5-14.64)	6.05	20.67	2.57(0.51)	5.95(2.46)
Renal and urinary disorders	10038359	Urinary tract discomfort	10076568	5	5.39(2.23-13.04)	5.39	17.57	2.41(0.44)	5.32(2.2)
Hepatobiliary disorders	10019805	Biliary cirrhosis	10004659	5	11.34(4.65-27.65)	11.34	45.54	3.46(0.84)	10.99(4.51)
Infections and infestations	10021881	Erythema infectiosum	10015214	5	9.12(3.75-22.18)	9.12	35.16	3.15(0.74)	8.9(3.66)
Investigations	10022891	Reticulocyte percentage abnormal	10059919	4	261.18(70.13-972.64)	261.17	575.94	7.19(0.7)	145.54(39.08)
Infections and infestations	10021881	Morganella infection	10054876	4	6.25(2.32-16.8)	6.25	17.3	2.62(0.29)	6.15(2.29)
Renal and urinary disorders	10038359	Renal artery occlusion	10048988	4	6.46(2.4-17.39)	6.46	18.12	2.67(0.31)	6.36(2.36)
Renal and urinary disorders	10038359	Haemosiderinuria	10069395	4	1305.88(145.95-11684.08)	1305.84	1043.07	8.03(0.55)	261.97(29.28)
Renal and urinary disorders	10038359	Kidney small	10023435	4	6.1(2.27-16.41)	6.1	16.75	2.59(0.28)	6.01(2.23)
Investigations	10022891	Cold agglutinins	10050523	4	76.82(25.85-228.29)	76.81	242.3	5.96(0.8)	62.37(20.99)
Product issues	10077536	Stent malfunction	10069862	4	7.1(2.64-19.11)	7.1	20.51	2.8(0.36)	6.97(2.59)
Surgical and medical procedures	10042613	Parenteral nutrition	10051284	4	10.12(3.74-27.38)	10.12	31.9	3.3(0.51)	9.85(3.64)
Injury, poisoning and procedural complications	10022117	Arteriovenous fistula site haemorrhage	10055123	4	9.2(3.4-24.84)	9.2	28.42	3.17(0.47)	8.97(3.32)
Social circumstances	10041244	Device dependence	10078340	4	8.21(3.04-22.15)	8.21	24.72	3.01(0.43)	8.04(2.98)
Eye disorders	10015919	Scleral haemorrhage	10050508	4	7.21(2.68-19.43)	7.21	20.95	2.82(0.37)	7.08(2.63)
Injury, poisoning and procedural complications	10022117	Haemodialysis complication	10070476	4	8.01(2.97-21.6)	8.01	23.96	2.97(0.42)	7.84(2.91)
General disorders and administration site conditions	10018065	Vessel puncture site bruise	10063881	4	8.42(3.12-22.73)	8.42	25.52	3.04(0.44)	8.24(3.05)
Renal and urinary disorders	10038359	Vesical fistula	10047363	4	6.95(2.58-18.7)	6.95	19.94	2.77(0.35)	6.82(2.53)
Infections and infestations	10021881	Cryptococcal fungaemia	10067112	4	14.35(5.27-39.06)	14.35	47.59	3.79(0.63)	13.79(5.07)
Endocrine disorders	10014698	Hyperparathyroidism tertiary	10020709	4	28.39(10.22-78.86)	28.39	97.24	4.71(0.76)	26.2(9.43)
Hepatobiliary disorders	10019805	Hepatic artery thrombosis	10019636	4	6.19(2.3-16.64)	6.19	17.08	2.61(0.29)	6.09(2.27)
Investigations	10022891	Haemoglobin urine present	10018909	4	8.21(3.04-22.15)	8.21	24.72	3.01(0.43)	8.04(2.98)
Infections and infestations	10021881	Moraxella infection	10062204	4	6.6(2.45-17.75)	6.6	18.61	2.7(0.32)	6.48(2.41)
Respiratory, thoracic and mediastinal disorders	10038738	Pulmonary vasculitis	10037457	4	5.96(2.22-16.03)	5.96	16.23	2.55(0.27)	5.87(2.18)
Skin and subcutaneous tissue disorders	10040785	Purpura fulminans	10037556	4	7.38(2.74-19.88)	7.38	21.57	2.86(0.38)	7.24(2.69)
Investigations	10022891	Autoantibody positive	10060973	4	7.14(2.65-19.22)	7.14	20.65	2.81(0.36)	7(2.6)
Surgical and medical procedures	10042613	Allogenic bone marrow transplantation therapy	10001756	4	39.57(14.02-111.7)	39.57	134.13	5.15(0.79)	35.4(12.54)
Eye disorders	10015919	Retinopathy hypertensive	10038926	4	5.8(2.16-15.6)	5.8	15.63	2.52(0.25)	5.72(2.13)
General disorders and administration site conditions	10018065	Infusion site thrombosis	10065489	4	6.37(2.37-17.14)	6.37	17.76	2.65(0.3)	6.27(2.33)
Investigations	10022891	Bone marrow myelogram abnormal	10057528	4	10.12(3.74-27.38)	10.12	31.9	3.3(0.51)	9.85(3.64)
General disorders and administration site conditions	10018065	Vaccination site erythema	10059079	4	8.65(3.2-23.34)	8.65	26.36	3.08(0.45)	8.45(3.13)
Injury, poisoning and procedural complications	10022117	Vascular access malfunction	10077832	4	39.57(14.02-111.7)	39.57	134.13	5.15(0.79)	35.4(12.54)
General disorders and administration site conditions	10018065	Catheter site scar	10074012	4	38.41(13.63-108.24)	38.41	130.39	5.11(0.79)	34.47(12.23)
Injury, poisoning and procedural complications	10022117	Graft thrombosis	10051269	4	7.77(2.88-20.95)	7.77	23.06	2.93(0.4)	7.62(2.83)
Investigations	10022891	Lymphocyte percentage abnormal	10063337	4	29.02(10.44-80.69)	29.02	99.38	4.74(0.76)	26.73(9.61)
General disorders and administration site conditions	10018065	Vessel puncture site thrombosis	10070649	3	61.21(17.84-210.08)	61.21	149.63	5.69(0.33)	51.7(15.07)
Renal and urinary disorders	10038359	Costovertebral angle tenderness	10051704	3	7.42(2.36-23.3)	7.42	16.29	2.86(0.04)	7.28(2.32)
Surgical and medical procedures	10042613	Catheterisation venous	10052698	3	15.3(4.81-48.71)	15.3	38.31	3.87(0.24)	14.66(4.61)
Investigations	10022891	Endoscopic retrograde cholangiopancreatography	10014802	3	9.07(2.88-28.56)	9.07	20.95	3.15(0.11)	8.85(2.81)
Investigations	10022891	Basophil percentage increased	10052220	3	9.99(3.17-31.52)	9.99	23.56	3.28(0.14)	9.73(3.08)
General disorders and administration site conditions	10018065	Premature baby death	10076700	3	14.84(4.67-47.2)	14.84	37.04	3.83(0.24)	14.24(4.48)
General disorders and administration site conditions	10018065	Medical device site rash	10075585	3	37.67(11.4-124.46)	37.67	96.01	5.08(0.34)	33.88(10.25)
Social circumstances	10041244	Overwork	10033308	3	16.06(5.04-51.17)	16.06	40.37	3.94(0.25)	15.35(4.82)
Injury, poisoning and procedural complications	10022117	Transfusion related complication	10071090	3	10.88(3.44-34.38)	10.88	26.05	3.4(0.16)	10.56(3.34)
Surgical and medical procedures	10042613	Tracheostomy tube removal	10044324	3	37.67(11.4-124.46)	37.67	96.01	5.08(0.34)	33.88(10.25)
Investigations	10022891	Red blood cell nucleated morphology present	10038165	3	19.2(5.99-61.53)	19.2	48.89	4.19(0.28)	18.19(5.68)
Injury, poisoning and procedural complications	10022117	Graft ischaemia	10059399	3	36.27(11-119.57)	36.27	92.61	5.03(0.34)	32.75(9.93)
Investigations	10022891	Free haemoglobin present	10058521	3	81.62(23.03-289.23)	81.62	191.11	6.03(0.32)	65.49(18.48)
Injury, poisoning and procedural complications	10022117	Shunt thrombosis	10059054	3	13.42(4.23-42.57)	13.42	33.11	3.69(0.22)	12.93(4.07)
Neoplasms benign, malignant and unspecified (incl cysts and polyps)	10029104	Clonal evolution	10065163	3	11.39(3.6-36.01)	11.39	27.47	3.46(0.18)	11.04(3.49)
Infections and infestations	10021881	Administration site infection	10066214	3	14.84(4.67-47.2)	14.84	37.04	3.83(0.24)	14.24(4.48)
Infections and infestations	10021881	Meningitis enterococcal	10027232	3	19.59(6.11-62.8)	19.59	49.92	4.21(0.28)	18.54(5.78)
Investigations	10022891	Bilirubin urine present	10077356	3	11.26(3.56-35.59)	11.26	27.1	3.45(0.17)	10.92(3.45)
Infections and infestations	10021881	Encephalitis meningococcal	10014597	3	54.41(16.03-184.72)	54.41	134.82	5.55(0.34)	46.78(13.78)
Neoplasms benign, malignant and unspecified (incl cysts and polyps)	10029104	Angiolipoma	10048945	3	17.81(5.57-56.92)	17.81	45.13	4.08(0.27)	16.94(5.3)
Surgical and medical procedures	10042613	Dialysis device insertion	10059015	3	10.42(3.3-32.89)	10.42	24.75	3.34(0.15)	10.13(3.21)
Blood and lymphatic system disorders	10005329	Red cell fragmentation syndrome	10072203	3	22.78(7.07-73.42)	22.78	58.39	4.42(0.3)	21.36(6.63)
Investigations	10022891	Antiacetylcholine receptor antibody positive	10049144	3	24.48(7.57-79.15)	24.48	62.86	4.51(0.31)	22.85(7.07)
General disorders and administration site conditions	10018065	Vaccination site swelling	10069620	3	8.03(2.55-25.24)	8.03	18.01	2.97(0.06)	7.86(2.5)
Infections and infestations	10021881	Diverticulitis intestinal perforated	10084304	3	7.2(2.29-22.61)	7.2	15.67	2.82(0.02)	7.07(2.25)
Surgical and medical procedures	10042613	Gastrostomy tube removal	10072964	3	40.81(12.29-135.52)	40.81	103.55	5.19(0.34)	36.38(10.96)
Hepatobiliary disorders	10019805	Portal vein cavernous transformation	10073979	3	37.67(11.4-124.46)	37.67	96.01	5.08(0.34)	33.88(10.25)
Investigations	10022891	Megakaryocytes decreased	10027119	3	16.89(5.29-53.89)	16.89	42.63	4.01(0.26)	16.1(5.05)
Injury, poisoning and procedural complications	10022117	Arteriovenous fistula aneurysm	10066916	3	34.98(10.63-115.06)	34.98	89.44	4.99(0.34)	31.69(9.63)
Surgical and medical procedures	10042613	Thoracotomy	10043491	3	8.44(2.68-26.56)	8.44	19.19	3.05(0.08)	8.26(2.62)
Social circumstances	10041244	Sight disability	10053154	3	6.85(2.18-21.49)	6.85	14.68	2.75(0)	6.73(2.14)
Injury, poisoning and procedural complications	10022117	Delayed haemolytic transfusion reaction	10066182	3	27.21(8.38-88.34)	27.21	69.9	4.65(0.32)	25.19(7.76)
Investigations	10022891	Reticulocyte haemoglobin equivalent	10076765	3	326.47(65.89-1617.55)	326.46	486.69	7.36(0.16)	163.73(33.05)
Immune system disorders	10021428	Alloimmunisation	10060935	3	30.61(9.37-99.95)	30.61	78.55	4.81(0.33)	28.07(8.59)
Congenital, familial and genetic disorders	10010331	Janus kinase 2 mutation	10072206	3	15.3(4.81-48.71)	15.3	38.31	3.87(0.24)	14.66(4.61)
